# Supplementary material for: The impact of virtual reality exercise programs on postpartum pelvic pain and disability among women with lumbopelvic pain
Source: PeerJ. 2026 Jul 1;14:e21202. doi: 10.7717/peerj.21202 (PMC13332716; doi:10.7717/peerj.21202)
Supplement: Supplemental Information 1 [file peerj-14-21202-s001.xlsx]

## Sheet: DR.JAVERIA
SR.no	ASLR	Pelvic compression test	Pelvic distraction tests	Sacral thrust tests	Posterior Pelvic Pain Provocation	Faber Test	Groups	age	BMI	Mode of delivery	Pelvic pain	Incontinence prior to delivery	ODI.BASELINE	ODI.4TH WEEK	ODI.2ND.8TH WEEK	VAS.BASELINE	VAS.4TH WEEK	VAS.8TH WEEK	McGILL.OVERALL.BASELINE.SMPQ. SENSORY	McGILL.4TH WEEK.SENSORY	The McGill Pain Questionnaire (description)	SMPQ emotionalMcGill Pain Questionnaire (description) BASELINE	SMPQ emotionalMcGill Pain Questionnaire (description) 4TH WEEK	SMPQ.8TH WEEK	Pelvic Girdle Questionnaire (0-100). BASELINE	Pelvic Girdle Questionnaire (0-100) 4TH WEEK	TOTAL.PGQ.8TH WEEK	POPDI-6, BASELINE	POPDI.4TH WEEK	POPDI.8TH WEEK	CRADI-8, BASELINE	CRADI.4TH WEEK	CRADI.8TH WEEK	UDI6, BASELINE	UDI6.4TH WEEK	UDI6.8TH WEEK	PFDI-20 BASELINE	PFDI-20 4TH WEEK	PFDI-20 8TH WEEK	Simulator Sickness Questionnaire ( BASELINE)	SSQ.4TH WEEK	SSQ.8TH WEEK
1	positive	positive	negative	positive	negative	negative	Group A (Experimental)	31	31.25	C-Section	yes	no	34	30	9	7.5	5.9	3.5	30	26	16	9	7	4	50	38	30	50	25	25	50	25	25	75	50	25	175	125	75	8.19	7.19	5.25
2	negative	negative	positive	positive	negative	positive	Group A (Experimental)	30	28.23	C-Section	no	no	30	27	9	6.4	4	2.5	29	24	18	9	6	6	51	39	30	50	25	25	50	25	25	75	50	25	175	125	75	9.94	4.64	5.35
3	negative	positive	negative	positive	positive	negative	Group A (Experimental)	35	26.03	SVD	no	yes	33	30	8	6.2	3.7	2.3	28	25	22	9	6	6	46	39	30	75	25	25	75	25	25	75	50	25	225	100	100	6.6	8.1	4.32
4	negative	negative	positive	negative	positive	positive	Group A (Experimental)	28	28.26	C-Section	yes	yes	32	30	7	8.4	6.1	4.3	31	18	19	8	7	4	48	33	30	50	50	25	50	25	25	75	50	25	175	150	100	7.34	3.9	5.23
5	positive	negative	positive	negative	positive	negative	Group A (Experimental)	23	30.86	C-Section	yes	no	31	20	8	8.4	5.9	3.4	29	20	17	7	6	6	44	36	30	50	50	25	50	50	25	75	50	25	150	150	75	7.22	6.88	5.29
6	negative	positive	negative	positive	positive	negative	Group A (Experimental)	28	28.23	C-Section	no	no	30	20	9	8	5.9	4.4	28	17	17	8	6	6	47	35	35	50	50	25	50	50	25	75	50	25	150	175	100	5.07	9.29	4.29
7	positive	negative	positive	negative	negative	positive	Group A (Experimental)	30	21.67	C-Section	yes	yes	28	21	21	6.8	4.6	4.6	27	28	28	9	6	6	51	37	37	50	25	25	75	25	25	75	50	50	200	100	100	8.59	4.51	4.51
8	negative	positive	negative	positive	negative	positive	Group A (Experimental)	32	30.11	C-Section	no	no	29	22	7	6.2	4.2	2.1	29	16	18	8	6	6	42	32	32	75	25	25	75	25	25	75	50	25	200	100	75	8.52	5.15	5.47
9	positive	negative	negative	positive	positive	negative	Group A (Experimental)	33	22.86	C-Section	yes	no	27	23	6	7.7	6.2	4.7	31	21	12	7	5	5	53	35	35	75	50	25	75	25	25	75	50	25	225	125	125	8.01	6.15	3.81
10	negative	positive	positive	negative	negative	positive	Group A (Experimental)	25	24.69	C-Section	yes	no	26	24	5	7.1	5.5	3.3	28	20	12	9	5	5	41	30	30	50	50	25	50	50	25	75	50	25	150	150	100	7.53	5.24	5.66
11	positive	negative	negative	positive	positive	negative	Group A (Experimental)	31	20.83	C-Section	no	yes	24	14	6	6.3	4.8	3.1	30	21	13	7	6	6	49	27	27	50	50	25	50	50	25	75	50	25	150	175	100	5.17	3.67	4.03
12	positive	positive	negative	negative	positive	negative	Group A (Experimental)	31	26.08	C-Section	no	no	23	12	8	7.2	4.9	2.9	32	21	14	9	5	5	48	26	26	50	50	25	50	50	25	75	50	50	150	150	100	7.16	6.1	5.79
13	negative	negative	positive	positive	negative	positive	Group A (Experimental)	25	22.04	C-Section	no	no	21	11	9	6.1	4.2	2.2	28	19	15	8	7	4	47	45	35	75	25	25	75	25	50	50	50	50	200	100	100	7.31	4.41	6.16
14	negative	positive	negative	positive	negative	negative	Group A (Experimental)	31	18.73	C-Section	yes	no	20	10	4	8.3	6.1	4.2	27	25	12	9	6	6	46	21	21	50	50	25	50	50	50	50	75	50	150	150	75	6.4	6.71	4.18
15	positive	negative	negative	negative	positive	positive	Group A (Experimental)	24	31.64	C-Section	yes	no	19	12	12	6.6	4	4	29	24	15	8	8	8	45	39	34	50	50	25	50	50	50	50	75	50	150	150	100	7.68	4.62	5.96
16	positive	negative	positive	positive	negative	negative	Group A (Experimental)	30	28.23	C-Section	no	no	18	13	9	7.7	5.8	3.5	32	23	12	9	6	6	41	41	31	75	25	25	75	25	50	50	75	50	200	100	100	8.81	8.32	5.41
17	negative	positive	positive	negative	negative	positive	Group A (Experimental)	33	26.03	SVD	no	yes	15	4	7	6.8	4.7	3.1	27	24	14	9	6	6	42	21	21	75	50	25	75	25	50	50	75	50	225	125	100	11.77	4.83	5.82
18	positive	positive	negative	negative	negative	positive	Group A (Experimental)	29	28.26	C-Section	yes	no	13	3	6	7.3	4.8	3.4	28	23	14	7	6	6	43	40	40	50	50	25	50	50	50	50	75	50	150	150	75	8.35	5.52	6.9
19	negative	positive	positive	negative	positive	negative	Group A (Experimental)	28	30.86	C-Section	yes	yes	11	9	6	7.4	5.6	4.3	31	21	12	7	6	6	47	35	35	50	50	25	50	25	25	50	25	25	175	150	100	8.52	7.22	4.75
20	negative	negative	positive	positive	negative	positive	Group A (Experimental)	33	26.35	C-Section	no	no	9	7	8	6.5	4.9	2.9	27	19	12	9	5	5	48	35	35	50	50	25	50	25	25	50	25	25	175	150	100	7.85	4.15	4.25
21	positive	negative	negative	positive	positive	negative	Group A (Experimental)	27	21.67	C-Section	yes	no	4	4	9	8.4	6.5	4.5	29	20	13	8	6	6	44	35	35	75	25	25	75	25	25	50	25	25	200	100	75	4.16	6.34	4.11
22	negative	positive	positive	negative	negative	positive	Group A (Experimental)	25	29.74	C-Section	no	no	7	7	4	7.9	6.2	5	27	23	13	7	5	5	47	37	37	50	25	25	75	25	25	50	25	50	200	100	100	7.95	7.96	4.18
23	negative	positive	negative	positive	positive	negative	Group A (Experimental)	31	22.86	C-Section	yes	no	10	6	6	8.3	5.6	5.6	28	23	23	9	5	5	51	47	47	75	50	50	75	25	25	50	25	25	225	125	125	8.12	3.59	3.59
24	positive	negative	positive	positive	negative	negative	Group A (Experimental)	31	24.69	C-Section	yes	no	8	7	2	8.2	5.7	4.2	29	18	10	9	5	5	52	41	35	50	50	25	50	50	25	50	75	50	150	150	75	12.93	6.28	5.34
25	positive	positive	negative	negative	positive	negative	Group A (Experimental)	36	20.83	C-Section	no	yes	14	8	4	7.5	5.2	3.1	30	21	11	8	7	7	53	43	33	50	50	25	50	25	25	50	75	50	175	150	125	7.62	6.39	5.28
26	negative	positive	negative	positive	negative	positive	Group A (Experimental)	39	26.29	C-Section	no	no	12	4	3	8.3	5.7	4.2	30	23	15	8	8	4	44	41	31	50	25	25	75	25	25	50	75	50	200	125	75	8.6	7.17	5.83
27	negative	positive	positive	negative	positive	negative	Group A (Experimental)	27	26.08	C-Section	no	no	11	8	2	6.2	3.7	1.6	28	22	14	8	5	5	47	38	38	50	50	25	50	50	25	50	50	25	150	175	100	7.93	4.14	5.01
28	negative	positive	positive	positive	negative	negative	Group A (Experimental)	21	25.71	C-Section	no	no	5	3	2	6.5	4.7	3	27	22	12	7	5	5	47	41	31	50	25	25	75	25	25	50	50	25	200	100	75	5.66	4.02	6.45
29	positive	negative	negative	negative	positive	positive	Group A (Experimental)	29	18.73	C-Section	yes	no	5	4	2	6.1	3.5	1	32	17	11	9	5	5	48	41	31	50	50	25	50	50	25	50	50	25	150	150	75	10.29	6.78	4.74
30	negative	positive	positive	negative	positive	negative	Group A (Experimental)	32	31.64	SVD	no	yes	25	14	10	6.8	4.6	3.2	30	16	15	10	4	4	50	38	38	75	25	25	75	25	50	50	50	25	200	100	75	9.5	6.45	7.72
31	negative	negative	positive	positive	negative	positive	GROUP B (TRADITIONAL EXCERCISES)	26	31.64	C-Section	no	no	20	10	10	6.9	5.7	4.4	27	17	15	9	5	4	50	44	38	75	25	25	75	25	25	75	50	25	225	100	75	8.99	2.1	1.43
32	positive	negative	negative	negative	positive	positive	GROUP B (TRADITIONAL EXCERCISES)	37	20.76	C-Section	no	no	6	3	10	8.4	7.3	5.9	25	17	15	9	5	4	50	44	38	75	25	25	75	25	25	75	50	25	225	100	75	7.72	5.78	4.56
33	negative	negative	positive	positive	positive	negative	GROUP B (TRADITIONAL EXCERCISES)	32	28.23	C-Section	no	no	30	14	10	7.8	6.2	5.3	26	18	16	10	6	6	51	39	39	75	25	25	75	25	25	75	50	25	225	100	75	9.3	2.98	1.43
34	negative	positive	positive	negative	positive	negative	GROUP B (TRADITIONAL EXCERCISES)	25	28.23	C-Section	no	no	17	13	10	7.5	6.3	5.6	30	16	23	9	6	6	50	41	41	75	50	25	75	25	25	75	50	25	225	125	75	11.05	1.41	1.4
35	negative	positive	negative	positive	negative	positive	GROUP B (TRADITIONAL EXCERCISES)	28	26.08	C-Section	no	no	8	3	3	6.4	5.3	5.3	32	23	23	8	5	5	50	38	38	75	50	50	75	25	25	75	50	50	225	125	125	7.53	4.23	4.23
36	positive	positive	negative	positive	negative	negative	GROUP B (TRADITIONAL EXCERCISES)	29	24.69	C-Section	yes	yes	7	7	2	6.4	5	4.1	30	20	18	9	5	5	52	41	38	75	50	25	75	25	25	75	50	25	225	125	75	7.53	1.17	2.36
37	negative	positive	positive	positive	negative	negative	GROUP B (TRADITIONAL EXCERCISES)	29	26.08	C-Section	no	no	22	12	8	6.1	5.2	3.9	24	16	21	9	5	5	48	45	35	75	50	25	75	25	25	75	50	25	225	125	75	11.16	3.31	0.93
38	positive	negative	negative	negative	positive	positive	GROUP B (TRADITIONAL EXCERCISES)	33	24.69	C-Section	yes	no	27	10	12	8.2	6.6	5.2	27	23	20	9	5	5	50	40	40	75	50	25	75	25	25	75	50	25	225	125	75	9.53	0.06	2
39	negative	positive	positive	negative	positive	negative	GROUP B (TRADITIONAL EXCERCISES)	38	30.86	C-Section	yes	no	31	14	10	7.5	6.6	6	30	17	19	10	6	6	50	36	36	75	50	25	75	25	25	75	50	25	225	125	75	7.06	1.01	1.36
40	positive	negative	positive	positive	negative	negative	GROUP B (TRADITIONAL EXCERCISES)	23	30.86	C-Section	yes	no	11	14	10	7.8	6	4.9	30	24	21	7	6	6	47	45	45	75	50	25	75	25	25	75	50	25	225	125	75	9.09	3.3	0.35
41	negative	positive	negative	positive	negative	positive	GROUP B (TRADITIONAL EXCERCISES)	29	26.29	C-Section	no	no	8	4	3	6.1	4.5	3.5	33	15	20	8	3	3	50	41	35	50	50	25	75	25	25	75	50	25	200	125	75	7.07	4.11	1.36
42	negative	positive	negative	positive	positive	negative	GROUP B (TRADITIONAL EXCERCISES)	36	26.35	SVD	no	yes	9	10	10	8.4	7.4	6.6	33	21	19	9	5	5	48	42	35	50	50	25	75	50	25	75	50	50	200	150	100	7.07	3.26	2.54
43	positive	negative	positive	negative	negative	positive	GROUP B (TRADITIONAL EXCERCISES)	35	28.23	SVD	no	no	30	14	11	8.1	7.3	6.6	27	17	17	10	6	6	47	45	45	50	50	25	75	50	50	50	50	50	175	150	125	8.48	2.83	0.96
44	negative	positive	negative	positive	positive	negative	GROUP B (TRADITIONAL EXCERCISES)	33	25.71	C-Section	no	no	6	3	4	6.5	4.9	4	31	17	22	7	5	5	50	41	38	50	50	25	75	50	50	50	75	50	175	175	125	4.17	2.55	2.56
45	negative	positive	positive	negative	negative	positive	GROUP B (TRADITIONAL EXCERCISES)	27	29.74	C-Section	no	no	7	7	4	6.5	4.9	3.5	31	14	23	7	5	5	47	37	37	50	50	25	50	50	50	50	75	50	150	175	125	4.55	0.78	0
46	positive	negative	negative	positive	positive	negative	GROUP B (TRADITIONAL EXCERCISES)	25	30.11	C-Section	no	no	29	15	8	6.5	4.9	4	29	18	16	8	6	6	42	42	42	50	50	25	50	50	50	50	75	50	150	175	125	6.88	1.92	1.82
47	negative	negative	positive	positive	negative	positive	GROUP B (TRADITIONAL EXCERCISES)	28	28.26	C-Section	yes	no	32	14	14	6.8	5.2	4.1	31	19	18	10	4	4	52	43	43	50	50	25	50	50	50	50	75	50	150	175	125	5.97	2.31	1.09
48	positive	positive	negative	negative	positive	negative	GROUP B (TRADITIONAL EXCERCISES)	37	18.73	C-Section	yes	no	6	3	4	7.3	6.4	5.2	30	17	17	9	5	5	50	41	38	50	50	25	50	50	50	50	75	50	150	175	125	8.63	4.59	0.7
49	positive	positive	negative	positive	negative	negative	GROUP B (TRADITIONAL EXCERCISES)	32	28.26	C-Section	yes	no	13	14	10	7.1	5.9	5	30	25	23	7	6	6	43	45	35	50	25	25	25	25	25	50	25	25	125	75	75	6.18	3.52	1.09
50	negative	positive	positive	negative	negative	positive	GROUP B (TRADITIONAL EXCERCISES)	26	31.64	SVD	no	no	19	12	12	6.7	5.8	4.3	34	19	24	8	8	4	45	39	39	50	25	25	25	25	25	50	25	25	125	75	75	5.18	0.36	0
51	positive	negative	negative	positive	negative	positive	GROUP B (TRADITIONAL EXCERCISES)	30	21.67	SVD	yes	no	28	15	12	7.5	5.9	4.4	28	18	18	9	6	6	51	40	40	50	25	25	25	25	25	50	25	25	125	75	75	10.93	3.49	0.78
52	negative	positive	positive	negative	positive	negative	GROUP B (TRADITIONAL EXCERCISES)	32	23.44	C-Section	no	no	21	11	9	6.3	4.9	4.1	26	15	19	8	4	4	47	45	35	50	25	25	25	25	25	50	25	50	125	75	100	7.55	2.42	1.36
53	positive	negative	negative	positive	positive	negative	GROUP B (TRADITIONAL EXCERCISES)	31	26.03	SVD	no	no	33	15	12	6.7	5.6	4.6	25	22	17	10	6	6	46	39	39	50	25	25	25	25	25	50	25	50	125	75	100	8.14	1.98	2.48
54	negative	positive	positive	positive	negative	negative	GROUP B (TRADITIONAL EXCERCISES)	28	21.67	SVD	no	no	16	4	9	6.9	6.1	5.2	31	25	20	8	6	6	44	40	40	50	25	25	25	25	25	50	75	50	125	125	100	5.15	3.92	0.48
55	positive	negative	negative	negative	positive	positive	GROUP B (TRADITIONAL EXCERCISES)	31	26.03	SVD	no	no	14	10	10	7.1	6	5.2	31	24	24	9	6	6	42	21	21	50	25	25	25	25	25	50	75	50	125	125	100	6.91	4.55	0.19
56	negative	positive	negative	positive	positive	negative	GROUP B (TRADITIONAL EXCERCISES)	36	18.73	SVD	yes	no	20	10	10	8	6.8	6.8	26	19	19	9	6	6	46	34	34	50	25	25	25	25	25	50	75	75	125	125	125	8.22	4.4	4.4
57	negative	positive	negative	negative	positive	positive	GROUP B (TRADITIONAL EXCERCISES)	28	20.83	SVD	yes	yes	9	8	4	6.5	5	3.8	30	20	20	8	3	3	50	43	37	50	25	25	25	25	25	50	50	25	125	100	75	5.7	1.74	1.92
58	negative	positive	positive	negative	positive	negative	GROUP B (TRADITIONAL EXCERCISES)	28	20.83	SVD	no	yes	24	10	6	7.3	5.8	4.8	26	18	21	7	6	6	49	45	35	50	25	25	25	25	25	50	50	25	125	100	75	8.75	2.54	1.33
59	positive	negative	negative	positive	negative	positive	GROUP B (TRADITIONAL EXCERCISES)	35	22.86	C-Section	yes	no	10	6	3	7.5	5.8	5.1	31	19	23	9	5	5	51	47	39	50	25	25	25	25	25	50	50	25	125	100	75	6.8	3.5	0.47
60	negative	positive	positive	negative	positive	negative	GROUP B (TRADITIONAL EXCERCISES)	37	22.86	C-Section	yes	no	27	11	13	6.1	4.8	4	28	23	21	7	5	5	53	42	42	75	50	25	75	50	50	50	50	25				7.42	4.46	1.51
