# Supplementary material for: The impact of virtual reality exercise programs on postpartum pelvic pain and disability among women with lumbopelvic pain
Source: PeerJ. 2026 Jul 1;14:e21202. doi: 10.7717/peerj.21202 (PMC13332716; doi:10.7717/peerj.21202)
Supplement: Supplemental Information 2 [file peerj-14-21202-s002.odt]

# CONSORT Checklist
Title of Study: The impact of virtual reality exercise programs on postpartum pelvic pain and disability among women with lumbopelvic pain.
Trial registration: ClinicalTrials.gov Identifier: NCT05921747
Ethical Approval: Shalamar Medical and Dental College IRB (No.0548 / Ref: SMDC-IRB/AI/18-1/2023)
Study Design: Single-blind, parallel-group randomized controlled trial (1:1 allocation)
Study Setting: Gynecology Department, Shalamar Hospital, Lahore, Pakistan
Participants: 60 postpartum women aged 20–40 years with clinically confirmed lumbopelvic pain
 
Section/Topic
Item No.
Checklist item
Reported on page/section
Title 
1a
Identification as a randomized trial in the title
Pg.#1
Abstract
1b
Structured summary of trial design, methods, results, and conclusions
Pg.# 2-3
Introduction
2
Scientific background and explanation of rationale
Pg. # 4-5
Methods
3
Study Design and ethical consideration, clinical trial,  sample size calculation, participants
Pg. # 6-8
Procedure
4
Traditional exercise was used as the control group and the VR interventional group protocol. Detailed description of interventions for each group with sufficient detail to allow replication
Pg. # 9-10
Outcomes
5
The use of 05 scales for the research.i.e. ODI,PFDI-20, PGQ, SF-MPQ, VAS
Pg. # 11-12
Statistical Analysis
6
Statistical methods used to compare groups for primary and secondary outcomes
Pg. # 13
Results –
7
Numbers assigned, treated, and analyzed
Pg. # 14-16
Discussion
8
Trial limitations, sources of bias, imprecision and conclusion
Pg. # 17-24
Other Information:

9a
Registration number and name of trial registry
Abstract & Methods – NCT05921747
Authors contribution
9b

Submitted as Supplementary File

9c
Where the full trial protocol can be accessed
Submitted as Supplementary File

10
Sources of funding and role of funders
Self-funded; stated in the Methods section
Consort flow diagram
11
Describe all steps of research
Submitted as Supplementary File
References
12

Pg. #25-28
Annexure:

12

Submitted as Supplementary File
