# Supplementary material for: The impact of virtual reality exercise programs on postpartum pelvic pain and disability among women with lumbopelvic pain
Source: PeerJ. 2026 Jul 1;14:e21202. doi: 10.7717/peerj.21202 (PMC13332716; doi:10.7717/peerj.21202)
Supplement: Supplemental Information 3 [file peerj-14-21202-s003.odt]

Two-way ANOVA examining effects of intervention group and mode of delivery on VAS at 8th week Assesment.”

Source
F
df
p
Partial η²
Group
26.342
1,56
<.001
0.320
Mode of Delivery
0.006
1,56
.938
0.000
Group × Mode of Delivery
2.939
1,56
.092
0.050

Note: F = F-statistic; Sig. = p-value; η²p = partial eta squared (effect size). p < 0.05 indicates statistical significance.
